# Supplementary material for: Viral deep sequencing needs an adaptive approach: IRMA, the iterative refinement meta-assembler
Source: BMC Genomics. 2016 Sep 5;17(1):708. doi: 10.1186/s12864-016-3030-6 (PMC5011931; doi:10.1186/s12864-016-3030-6)
Supplement: Additional file 3: — Average absolute error, standard deviation and sum of absolute error (bracketed) are shown for each group & parameterization in (A). Observations are the total number of assembled nucleotides for all genes and mixtures in triplicate. Allele type is per mixture-replicate-gene-position showing consensus (99.994 % majority, 0.006 % plurality) allele error and minority allele (non-consensus) error. For the extra parameters, “BLAT” refers to the use of BLAT for sorting instead of LABEL, “flat” refers to uniform Smith-Waterman weights, “no merge” means read-pairs did not undergo overlap merging, and “alternative ref” means a second reference was dynamically generated based on minor variation. Average relative error is shown in (B). (XLSX 33 kb) [file 12864_2016_3030_MOESM3_ESM.xlsx]

## Sheet: Assembly error
Additional file 3
(A) Average absolute error, supporting information to Table 1
					Allele Type
Group	Reference	QC	Extra parameters	Observations	Consensus	Minority
Bowtie2	Flu gene segment consensuses	-		1.73Gb	0.30% ± 2.97% [1196]	0.15% ± 2.22% [1297]
		+		1.61Gb	0.28% ± 2.86% [1107]	0.15% ± 2.36% [1086]
IRMA	Flu gene segment consensuses	-	flat SW, BLAT	2.10Gb	1.89% ± 4.37% [7436]	0.51% ± 2.27% [7641]
			BLAT	2.00Gb	0.18% ± 0.50% [726]	0.08% ± 0.29% [786]
				1.99Gb	0.17% ± 0.47% [679]	0.08% ± 0.29% [735]
		+	no merge	2.54Gb	0.13% ± 0.41% [507]	0.06% ± 0.25% [565]
				1.97Gb	0.12% ± 0.42% [468]	0.05% ± 0.27% [472]
			alternative reference	1.97Gb	0.12% ± 0.40% [465]	0.05% ± 0.26% [469]
Assembly control	Both unmixed genomes	+	IRMA, single rounds	1.97Gb	0.12% ± 0.40% [464]	0.05% ± 0.26% [469]
			Bowtie2	1.97Gb	0.12% ± 0.40% [478]	0.05% ± 0.26% [480]
(B) Average relative error, supporting information to Table 1
					Allele Type
Group	Reference	QC	Extra params	Observations	Consensus	Minority
Bowtie2	Flu gene segment consensuses	-		1.73Gb	128.80 ± 6952.25 [507416]	119.33 ± 3694.30 [1020363]
		+		1.61Gb	124.30 ± 6987.37 [487982]	122.10 ± 4257.95 [857404]
IRMA	Flu gene segment consensuses	-	flat SW, BLAT	2.10Gb	395.49 ± 12343.99 [1558212]	553.21 ± 1661.12 [8332888]
			BLAT	2.00Gb	0.20 ± 0.74 [784]	78.88 ± 151.04 [777568]
				1.99Gb	0.19 ± 0.72 [736]	74.96 ± 143.57 [729006]
		+	no merge	2.54Gb	0.14 ± 0.64 [558]	57.46 ± 110.70 [564311]
				1.97Gb	0.13 ± 0.69 [524]	49.20 ± 103.36 [440570]
			alternative reference	1.97Gb	0.13 ± 0.63 [515]	49.25 ± 103.49 [441171]
Assembly control	Both unmixed genomes	+	IRMA, single rounds	1.97Gb	0.13 ± 0.63 [514]	49.23 ± 103.51 [440974]
			Bowtie2	1.97Gb	0.13 ± 0.63 [528]	52.16 ± 108.91 [457167]
	Error, standard deviation and sum of absolute error (bracketed) are shown for each group & parameterization.
	Observations are the total number of assembled nucleotides for all genes and mixtures in triplicate.
	Allele type is per mixture-replicate-gene-position showing consensus (99.994% majority, 0.006% plurality) allele error and minority allele (non-consensus) error.
	For the extra parameters, “BLAT” refers to the use of BLAT for sorting instead of LABEL,
	“flat” refers to uniform Smith-Waterman weights, “no merge” means read-pairs did not undergo overlap merging,
	and “alternative ref” means a second reference was dynamically generated based on minor variation.
