# Supplementary material for: Viral deep sequencing needs an adaptive approach: IRMA, the iterative refinement meta-assembler
Source: BMC Genomics. 2016 Sep 5;17(1):708. doi: 10.1186/s12864-016-3030-6 (PMC5011931; doi:10.1186/s12864-016-3030-6)
Supplement: Additional file 4: — Mean average frequency and mean standard deviations of alleles appearing in all three replicates. Default IRMA assembly on calibration data. Consensus alleles were a plurality. Major mixtures had one parent donor allele with ≥98 % and the other ≤1 %. Non-mixtures were unmixed or were alleles where both donors had ≥98 % or both had ≤1 % frequency. One unmixed parent assembly was removed from mixture level = 0 because of a problem with one of the replicates. (XLSX 30 kb) [file 12864_2016_3030_MOESM4_ESM.xlsx]

## Sheet: Mixture precision
Additional file 4
Mean average frequency and mean standard deviations of alleles appearing in all three replicates.
	Mixture Type / Allele Types
	Major mixture		Non-mixture
Percent mix-in	Consensus alleles	Minority	Consensus alleles	Minority
0	99.83% ±0.08	0.08% ±0.03	99.84% ±0.08	0.08% ±0.04
0.5	99.26% ±0.16	0.59% ±0.13	99.79% ±0.10	0.10% ±0.05
1	98.73% ±0.16	1.17% ±0.15	99.84% ±0.07	0.07% ±0.03
2	97.50% ±0.19	2.39% ±0.18	99.84% ±0.06	0.07% ±0.03
5	94.16% ±0.38	5.74% ±0.38	99.85% ±0.06	0.07% ±0.03
10	88.80% ±0.55	11.12% ±0.55	99.85% ±0.06	0.07% ±0.03
20	78.05% ±0.71	21.88% ±0.71	99.84% ±0.07	0.08% ±0.03
25	77.91% ±0.77	22.01% ±0.76	99.82% ±0.08	0.08% ±0.04
50	56.45% ±0.98	43.46% ±0.98	99.84% ±0.06	0.08% ±0.03
Default IRMA assembly on calibration data. Consensus alleles were a plurality.
Major mixtures had one parent donor allele with ≥98% and the other ≤1%.
Non-mixtures were unmixed or were alleles where both donors had ≥98% or both had ≤1% frequency.
One unmixed parent assembly was removed from mixture level=0 because of a problem with one of the replicates.
