# Supplementary material for: Viral deep sequencing needs an adaptive approach: IRMA, the iterative refinement meta-assembler
Source: BMC Genomics. 2016 Sep 5;17(1):708. doi: 10.1186/s12864-016-3030-6 (PMC5011931; doi:10.1186/s12864-016-3030-6)
Supplement: Additional file 9: — Read-pair merging rules for correcting paired-end reads. (XLSX 10 kb) [file 12864_2016_3030_MOESM9_ESM.xlsx]

## Sheet: Merging
Additional file 9
Read-pair merging rules, see Methods 3.3
Type	Consensus	Left mate	Right mate	Merged	Quality	Description
SNV	A	A	A	A	max(L,R)	majority match
	A	B	B	B	max(L,R)	minority match
	A	A	B	A	L	reference correction
	A	B	A	A	R
	A	B	C	B	L (L > R+4)	quality correction
	A	B	C	C	R (R > L+4)
	A	B	C	n	floor(avg(L,R)) (|L-R| ≤ 4)	ambuation
	A	B	n or —	B	L ( |L - R| ≤ 4 )	availability correction
	A	n or —	B	B	R ( |L - R| ≤ 4 )
Insertion	~	X	X	X	max(L,R) for each	insertion match
	~	X	Y in X	Y	R for each	insertion substring match
	~	Y in X	X	Y	L for each
	~	~	X	X	R for each	insertion availability correction
	~	X	~	X	L for each
	~	X	Y	~	~	no insertion due to mismatch
Let A, B, C be any canonical nucleotide (a,g,c,t). The ~ symbol denotes no corresponding allele.
Let X & Y be insertion strings; X in Y denotes X is a substring of Y.
Let L & R denote the quality scores of the Left and Right mate allele.
