# Supplementary material for: Viral deep sequencing needs an adaptive approach: IRMA, the iterative refinement meta-assembler
Source: BMC Genomics. 2016 Sep 5;17(1):708. doi: 10.1186/s12864-016-3030-6 (PMC5011931; doi:10.1186/s12864-016-3030-6)
Supplement: Additional file 11: — IRMA and Bowtie2 assembly benchmarks for various parameterizations on a locally executed Intel(R) Xeon(R) CPU, X5660 @ 2.8Ghz with 6-cores or 12 threads and 111 Gb RAM. (XLSX 38 kb) [file 12864_2016_3030_MOESM11_ESM.xlsx]

## Sheet: Benchmarks
Additional file 11
Benchmarks on H3N2 calibration data, replicates 2 and 3
IRMA component / Other Method
Import	Read gathering			Finishing
QC	Match	Sort	Align	Assemble	Merge, Call, Phase	Reads per minute+	Average min per sample++
Custom Perl	BLAT	LABEL	SAM	SSW	Custom Perl	11987.5	54.81
Custom Perl	BLAT	BLAT	SAM	SSW	Custom Perl	127770	5.03
Custom Perl	BLAT	BLAT	BLAT	SSW	Custom Perl	154402	4.36
Custom Perl	Bowtie2*				Custom Perl	166689	3.566
n/a	Bowtie2**				n/a	452372	1.398
Local execution: Intel(R) Xeon(R) CPU, X5660 @ 2.8Ghz (6-cores or 12 threads), 111 Gb RAM
* Bowtie2 params: -p 12 --very-sensitive-local -U QCd.fastq -S out.txt -x dualSetIndex
not currently integrated into IRMA, single Bowtie2 iteration; includes times for Perl scripts used in IRMA
**Bowtie2 params: -p 12 --very-sensitive-local -1 R1.fastq.gz -2 R2.fastq -S out.txt -x dualSetIndex
not currently integrated into IRMA, single Bowtie2 iteration
+ based on the slope of a linear fit of minutes versus reads, does not include intercept, adds (0,0)
++ simple average over all samples
